# Supplementary material for: Decellularized In Vitro Capillaries for Studies of Metastatic Tendency and Selection of Treatment
Source: Biomedicines. 2022 Jan 26;10(2):271. doi: 10.3390/biomedicines10020271 (PMC8869401; doi:10.3390/biomedicines10020271)
Supplement: Supplementary file 1 [file biomedicines-10-00271-s001.zip]

Archive with 1 entries (1 files):
- biomedicines-1537261-supplementary.pdf
